# Supplementary material for: Protein interface redesign facilitates the transformation of nanocage building blocks to 1D and 2D nanomaterials
Source: Nat Commun. 2021 Aug 11;12:4849. doi: 10.1038/s41467-021-25199-x (PMC8357837; doi:10.1038/s41467-021-25199-x)
Supplement: Supplementary file 3 — Source Data [file 41467_2021_25199_MOESM3_ESM.xlsx]

## Sheet: Supp. Fig. 2a
								Native marker (kDa)
								669
								440
								232
								140
								66

## Sheet: Supp. Fig. 2b
							SDS marker (kDa)
							97.4
							66.2
							45
							31
							21
							14.4

## Sheet: Supp. Fig. 6a
								Native marker (kDa)
								669
								440
								232
								140
								66

## Sheet: Supp. Fig. 6b
								SDS marker (kDa)
								97.4
								66.2
								45
								31
								21
								14.4

## Sheet: Supp. Fig. 7a
										Native marker (kDa)
										669
										440
										232
										140
										66

## Sheet: Supp. Fig. 7b
									Native marker (kDa)
									669
									440
									232
									140
									66

## Sheet: Supp. Fig. 13a
										SDS marker (kDa)
										97.4
										66.2
										45
										31
										21
										14.4

## Sheet: Supp. Fig. 13b
										Native marker (kDa)
										669
										440
										232
										140
										66

## Sheet: Supp. Fig. 17a
									Native marker (kDa)
									669
									440
									232
									140
									66

## Sheet: Supp. Fig. 17b
							SDS marker (kDa)
							97.4
							66.2
							45
							31
							21
							14.4

[truncated: 11 more sheets: Fig.2, Fig.4, Fig.5, Fig.6, Supp.Fig.9, Supp.Fig.10, Supp.Fig.11, Supp.Fig.13, Supp.Fig.14, Supp.Fig.15, Supp.Fig.19]
